# Supplementary material for: OsTIP3;1 regulates rice seed germination via aleurone layer lipid metabolism: a transcriptome analysis
Source: Front Plant Sci. 2026 Feb 17;17:1754622. doi: 10.3389/fpls.2026.1754622 (PMC12953543; doi:10.3389/fpls.2026.1754622)
Supplement: Supplementary file 1 [file Table1.xlsx]

## Sheet: Table S1
Table S1 Criteria for qRT-PCR target gene primer information
Category	Gene ID	Gene name	Gene name abbreviation	Primer Sequence	Filtering criteria
Fatty acid β-oxidation	LOC4340986	Acyl-CoA oxidase 3	OsACX3	F: CGGCATGTATGACCACTCCC	Core of PPI network in WT/KN/OE, the first step of β-oxidation (lipid degradation core)
				R: GACATTGCTCCCATGACCCA
lipid metabolism	LOC4335609	3-oxoacyl-[acyl-carrier-protein] reductase 4	OsHTS1	F: CCAAGGCTGGGGTTATTGGT	Core of PPI network in WT/KN/OE
				R: TAGTTGGCCGCAGGATTGAG
Reference gene	LOC4333919	actin-1-like	OsActin	F: TCTCTCTGTATGCCAGTGGTCGT	/
				R: TCATAGTCCAGGGCGATGTAGG
	LOC112936517	18S ribosomal RNA	Os18S rRNA	F: CAACTTTCGATGGTAGGATAGGG	/
				R: CCAATTACCAGACACTAAAGCGC

## Sheet: Table S2
Table S2 Sequencing data statistics table
Sample ID	Clean reads (bp)	GC(%)	N(%)	Q20(%)	Q30(%)
WT-1d-1	21486732	51.88	0.01	99.44	97.68
WT-1d-2	22162603	50.92	0.01	99.5	97.99
WT-1d-3	20235182	51.1	0.02	99.12	97.08
WT-3d-1	21990848	52.37	0.02	99.09	96.91
WT-3d-2	21179323	52.5	0.01	99.33	97.4
WT-3d-3	21445587	52.46	0	99.84	98.73
WT-5d-1	22799088	52.79	0	99.6	98.12
WT-5d-2	23789305	51.81	0.01	99.3	97.49
WT-5d-3	21641082	53.05	0.01	99.29	97.41
WT-7d-1	22328662	51.68	0.01	99.49	97.88
WT-7d-2	20843587	52.71	0.01	99.33	97.45
WT-7d-3	21397118	52.34	0.01	99.43	97.73
KN-1d-1	19103411	52.44	0.03	98.33	95.1
KN-1d-2	20182505	52.68	0.02	98.8	96.14
KN-1d-3	20000000	52.91	0	99.8	98.57
KN-3d-1	20911972	53.11	0.02	99.04	96.93
KN-3d-2	20053490	53.34	0.01	99.37	97.77
KN-3d-3	20326753	51.78	0.02	99.02	96.7
KN-5d-1	20000000	53.37	0.01	99.28	97.33
KN-5d-2	20000000	52.47	0.01	99.37	97.59
KN-5d-3	20000000	53.3	0.02	98.66	95.91
KN-7d-1	20793119	54.25	0.02	99.02	96.62
OE-1d-1	20330844	52.17	0.02	99.08	96.9
OE-1d-2	20354768	52.56	0.02	98.93	96.49
OE-1d-3	22008692	52.79	0.01	99.36	97.46
OE-3d-1	20374792	52.15	0.01	99.57	98.16
OE-3d-2	20114264	52.82	0.02	99.09	96.94
OE-3d-3	21273616	52.68	0.02	98.88	96.22
OE-5d-1	21519399	52.9	0.01	99.36	97.49
OE-5d-2	21876657	52.63	0.01	99.23	97.21
OE-5d-3	19954987	52.6	0.01	99.34	97.35
OE-7d-1	21826242	53.14	0.01	99.53	97.92
OE-7d-2	20883881	53.25	0.01	99.24	97.18
OE-7d-3	21022400	52.23	0.01	99.49	97.98
KN-7d-2	20569629	53.92	0.02	98.55	95.63
KN-7d-3	19828851	53.4	0.02	99.07	96.94

## Sheet: Table S3
Table S3 Statistical table of sequence alignment results between sample sequencing data and selected reference genomes
Sample	Total Reads	Mapped	Uniq Mapped Reads	Multiple Map Reads	Reads Map to ‘+’	Reads Map to ‘-’
		Reads
WT-1d-1	42973464	41883719 (97.46%)	40881195 (95.13%)	1002524 (2.33%)	21671633 (50.43%)	21679825 (50.45%)
WT-1d-2	44325206	43032479 (97.08%)	42021007 (94.80%)	1011472 (2.28%)	22254105 (50.21%)	22258069 (50.22%)
WT-1d-3	40470364	39022426 (96.42%)	38146322 (94.26%)	876104 (2.16%)	20148506 (49.79%)	20159083 (49.81%)
WT-3d-1	43981696	42823246 (97.37%)	41920893 (95.31%)	902353 (2.05%)	22003089 (50.03%)	22015096 (50.06%)
WT-3d-2	42358646	41470356 (97.90%)	40591469 (95.83%)	878887 (2.07%)	21306881 (50.30%)	21315946 (50.32%)
WT-3d-3	42891174	41854117 (97.58%)	40936901 (95.44%)	917216 (2.14%)	21536153 (50.21%)	21536643 (50.21%)
WT-5d-1	45598176	43965933 (96.42%)	43033445 (94.38%)	932488 (2.05%)	22578044 (49.52%)	22577081 (49.51%)
WT-5d-2	47578610	45998525 (96.68%)	44959955 (94.50%)	1038570 (2.18%)	23663140 (49.73%)	23668109 (49.75%)
WT-5d-3	43282164	42333732 (97.81%)	41348747 (95.53%)	984985 (2.28%)	21794301 (50.35%)	21803721 (50.38%)
WT-7d-1	44657324	43437886 (97.27%)	42541162 (95.26%)	896724 (2.01%)	22301581 (49.94%)	22301853 (49.94%)
WT-7d-2	41687174	40468852 (97.08%)	39602521 (95.00%)	866331 (2.08%)	20802034 (49.90%)	20806858 (49.91%)
WT-7d-3	42794236	41414508 (96.78%)	40568927 (94.80%)	845,581 (1.98%)	21252047 (49.66%)	21253789 (49.67%)
OE-1d-1	40661688	38946933 (95.78%)	37860774 (93.11%)	1086159 (2.67%)	20296707 (49.92%)	20309401 (49.95%)
OE-1d-2	40709536	38676381 (95.01%)	37710766 (92.63%)	965615 (2.37%)	20080513 (49.33%)	20093634 (49.36%)
OE-1d-3	44017384	41858228 (95.09%)	40697110 (92.46%)	1161118 (2.64%)	21901220 (49.76%)	21907685 (49.77%)
OE-3d-1	40749584	36461502 (89.48%)	35607755 (87.38%)	853747 (2.10%)	18838843 (46.23%)	18844970 (46.25%)
OE-3d-2	40228528	38982567 (96.90%)	38101182 (94.71%)	881385 (2.19%)	20091251 (49.94%)	20100625 (49.97%)
OE-3d-3	42547232	41270659 (97.00%)	40324774 (94.78%)	945885 (2.22%)	21282269 (50.02%)	21293110 (50.05%)
OE-5d-1	43038798	42174937 (97.99%)	41192406 (95.71%)	982531 (2.28%)	21721771 (50.47%)	21727472 (50.48%)
OE-5d-2	43753314	42466785 (97.06%)	41469195 (94.78%)	997590 (2.28%)	21866759 (49.98%)	21874252 (49.99%)
OE-5d-3	39909974	39017024 (97.76%)	38112793 (95.50%)	904231 (2.27%)	20085340 (50.33%)	20088520 (50.33%)
OE-7d-1	43652484	42651435 (97.71%)	41823508 (95.81%)	827927 (1.90%)	21859161 (50.08%)	21860115 (50.08%)
OE-7d-2	41767762	40375083 (96.67%)	39595822 (94.80%)	779261 (1.87%)	20682059 (49.52%)	20686610 (49.53%)
OE-7d-3	42044800	37305168 (88.73%)	36512472 (86.84%)	792696 (1.89%)	19179930 (45.62%)	19180692 (45.62%)
KN-1d-1	38206822	35823995 (93.76%)	34924597 (91.41%)	899398 (2.35%)	18677195 (48.88%)	18686389 (48.91%)
KN-1d-2	40365010	37448539 (92.77%)	36504922 (90.44%)	943617 (2.34%)	19537449 (48.40%)	19546012 (48.42%)
KN-1d-3	40000000	37879503 (94.70%)	36951507 (92.38%)	927996 (2.32%)	19764841 (49.41%)	19764084 (49.41%)
KN-3d-1	41823944	39364728 (94.12%)	38420945 (91.86%)	943783 (2.26%)	20351591 (48.66%)	20366916 (48.70%)
KN-3d-2	40106980	36494796 (90.99%)	35691063 (88.99%)	803733 (2.00%)	18812086 (46.90%)	18819253 (46.92%)
KN-3d-3	40653506	39095328 (96.17%)	38234307 (94.05%)	861021 (2.12%)	20147185 (49.56%)	20155134 (49.58%)
KN-5d-1	40000000	38826562 (97.07%)	38013202 (95.03%)	813360 (2.03%)	19930161 (49.83%)	19936951 (49.84%)
KN-5d-2	40000000	36568153 (91.42%)	35758744 (89.40%)	809409 (2.02%)	18820746 (47.05%)	18824655 (47.06%)
KN-5d-3	40000000	37990451 (94.98%)	37114219 (92.79%)	87232 (2.19%)	19557389 (48.89%)	19575583 (48.94%)
KN-7d-1	41586238	38144981 (91.73%)	37413034 (89.96%)	731947 (1.76%)	19546016 (47.00%)	19557826 (47.03%)
KN-7d-2	41139258	38750552 (94.19%)	37932217 (92.20%)	818335 (1.99%)	19909649 (48.40%)	19930965 (48.45%)
KN-7d-3	39657702	36712496 (92.57%)	35977423 (90.72%)	735073 (1.85%)	18851456 (47.54%)	18866735 (47.57%)

## Sheet: Table S4
Table S4 GO function items of differentially expressed genes in WT group
Categoey	Description	GO ID	Gene number
Biological Process	glycolytic process	GO:0006096	13
	carbohydrate metabolic process	GO:0005975	74
	response to abscisic acid	GO:0009737	22
	response to steroid hormone	GO:0048545	5
	potassium ion transmembrane transport	GO:0071805	5
	amino acid transmembrane transport	GO:0003333	8
	fatty acid biosynthetic process	GO:0006633	16
	fatty acid metabolic process	GO:0006631	7
	protein refolding	GO:0042026	11
Cellular Component	plasma membrane	GO:0005886	147
	peroxisome	GO:0005777	13
	vacuolar membrane	GO:0005774	19
	integral component of membrane	GO:0016021	899
	monolayer-surrounded lipid storage body	GO:0012511	4
Molecular Function	α-amylase activity	GO:0004556	6
	α-amylase activity (releasing maltohexaose)	GO:0103025	5
	serine-type endopeptidase activity	GO:0004252	24
	ATP-dependent peptidase activity	GO:0004176	5
	6-phosphofructokinase activity	GO:0003872	8
	pyruvate kinase activity	GO:0004743	6
	transmembrane receptor protein serine/threonine kinase activity	GO:0004675	21
	protein serine/threonine phosphatase activity	GO:0004722	23
	potassium ion transmembrane transporter activity	GO:0015079	10
	sodium:proton antiporter activity	GO:0015385	4
	NAD(P)H oxidase (H(2)O(2)-forming activity	GO:0016174	2
	pyridoxal phosphate binding	GO:0030170	25

## Sheet: Table S5
Table S5 GO function items of differentially expressed genes in KN group
Categoey	Description	GO ID	Gene number
Biological Process	response to water	GO:0009415	11
	regulation of response to osmotic stress	GO:0047484	2
	lipid transport	GO:0006869	15
	fatty acid biosynthetic process	GO:0006633	18
	glycolytic process	GO:0006096	14
	carbohydrate metabolic process	GO:0005975	65
	sucrose catabolic process	GO:0005987	4
	abscisic acid-activated signaling pathway	GO:0009738	9
	seed dormancy process	GO:0010162	2
	protein secretion	GO:0009306	4
	intracellular protein transport	GO:0006886	39
	protein refolding	GO:0042026	8
	cellular response to unfolded protein	GO:0034620	4
	cell wall macromolecule catabolic process	GO:0016998	8
	chitin catabolic process	GO:0006032	8
	protein glutathionylation	GO:0010731	3
Cellular Component	plasma membrane	GO:0005886	130
	vacuolar membrane	GO:0005774	20
	endoplasmic reticulum	GO:0005783	41
	Golgi membrane	GO:0000139	29
	COPI vesicle coat	GO:0030126	9
	transport vesicle membrane	GO:0030658	4
	vacuolar proton-transporting V-type ATPase complex	GO:0016471	3
	proton-transporting V-type ATPase, V0 domain	GO:0033179	5
	proton-transporting V-type ATPase, V1 domain	GO:0033180	4
	mitochondrial respiratory chain complex III	GO:0005750	3
	cytosol	GO:0005829	90
	Sec61 translocon complex	GO:0005784	3
	signal peptidase complex	GO:0005787	6
	trans-Golgi network	GO:0005802	14
	monolayer-surrounded lipid storage body	GO:0012511	5
	cortical microtubule cytoskeleton	GO:0030981	3
	Arp2/3 protein complex	GO:0005885	4
	phosphopyruvate hydratase complex	GO:0000015	3
	translation release factor complex	GO:0018444	3
Molecular Function	α-amylase activity	GO:0004556	5
	α-amylase activity (releasing maltohexaose)	GO:0103025	5
	chitinase activity	GO:0004568	10
	sucrose α-glucosidase activity	GO:0004575	4
	pyruvate dehydrogenase (acetyl-transferring) activity	GO:0004739	4
	3-oxoacyl-[acyl-carrier-protein] reductase (NADPH) activity	GO:0004316	3
	shikimate kinase activity	GO:0004765	3
	oxidoreductase activity	GO:0016491	67
	NAD(P)H oxidase (H(2)O(2)-forming activity	GO:0016174	2
	oxidoreductase activity, acting on NAD(P)H, oxygen as acceptor	GO:0050664	3
	DNA-binding transcription factor activity	GO:0003700	122
	sequence-specific DNA binding	GO:0043565	66
	signaling receptor activity	GO:0038023	8

## Sheet: Table S6
Table S6 GO function items of differentially expressed genes in OE group
Categoey	Description	GO ID	Gene number
Biological Process	protein refolding	GO:0042026	10
	protein localization to membrane	GO:0072657	7
	starch biosynthetic process	GO:0019252	7
	regulation of starch biosynthetic process	GO:0010581	4
	fructose 6-phosphate metabolic process	GO:0006002	6
	vesicle-mediated transport	GO:0016192	30
	intra-Golgi vesicle-mediated transport	GO:0006891	5
	retrograde transport, endosome to Golgi	GO:0042147	6
	regulation of vesicle fusion	GO:0031338	4
	response to pH	GO:0009268	3
	response to acidic pH	GO:0010447	3
	sphingolipid biosynthetic process	GO:0030148	4
	sphingolipid metabolic process	GO:0006665	3
	positive regulation of hydrolase activity	GO:0051345	5
	regulation of hydrolase activity	GO:0051336	8
	positive regulation of seed germination	GO:0010030	4
	fatty acid metabolic process	GO:0006631	7
Cellular Component	aleurone grain	GO:0033095	9
	vacuolar membrane	GO:0005774	20
	Golgi membrane	GO:0000139	34
	COPI vesicle coat	GO:0030126	10
	clathrin coat of trans-Golgi network vesicle	GO:0030130	3
	mitochondrion	GO:0005739	74
	chloroplast stroma	GO:0009570	38
	preribosome	GO:0030684	4
	U4 snRNP	GO:0005687	3
	endopeptidase Clp complex	GO:0009368	3
	intracellular vesicle	GO:0097708	14
Molecular Function	nutrient reservoir activity	GO:0045735	28
	α-amylase activity	GO:0004556	6
	potassium ion transmembrane transporter	GO:0015079	10
	activity
	peroxiredoxin activity	GO:0051920	4
	6-phosphofructokinase activity	GO:0003872	6
	Ras GTPase binding	GO:0017016	5
	small GTPase binding	GO:0031267	5

## Sheet: Table S7
Table S7 The core genes of WT, KN and OE groups ( top 20 dgree centrality ) table
Category	Gene_name	Gene function	NR_annotation
WT	LOC4324180	Lipid transport and metabolism	long chain acyl-CoA synthetase 4 isoform X1
	LOC4324393	Lipid transport and metabolism	long chain acyl-CoA synthetase 4 isoform X1
	LOC4332547	Lipid transport and metabolism	uncharacterized protein LOC4332547
	LOC4332628	Lipid transport and metabolism	enoyl-CoA hydratase/isomerase family protein, expressed
	LOC4334838	Energy production and conversion;	acyl carrier protein 3, chloroplastic
		Lipid transport and metabolism;
		Secondary metabolites biosynthesis, transport and catabolism
	LOC4335609	Lipid transport and metabolism	3-oxoacyl-[acyl-carrier-protein] reductase 4
	LOC4335962	Lipid transport and metabolism;	3-oxoacyl-[acyl-carrier-protein] synthase I, chloroplastic
		Secondary metabolites biosynthesis, transport and catabolism
	LOC4336027	Function unknown	PLAT domain-containing protein 3
	LOC4337759	Lipid transport and metabolism	glucose and ribitol dehydrogenase homolog
	LOC4340187	Lipid transport and metabolism	long chain acyl-CoA synthetase 4
	LOC4340392	Lipid transport and metabolism;	3-oxoacyl-[acyl-carrier-protein] synthase I, chloroplastic
		Secondary metabolites biosynthesis, transport and catabolism
	LOC4340986	Lipid transport and metabolism;	acyl-coenzyme A oxidase 3, peroxisomal isoform X1
		Secondary metabolites biosynthesis, transport and catabolism
	LOC4342507	Lipid transport and metabolism;	hypothetical protein EE612_037389
		Secondary metabolites biosynthesis, transport and catabolism;
		General function prediction only
	LOC4344589	Lipid transport and metabolism	2-succinylbenzoate--CoA ligase, chloroplastic/peroxisomal
	LOC4345286	Lipid transport and metabolism	hypothetical protein OsI_28799
	LOC4347505	Lipid transport and metabolism	oleoyl-acyl carrier protein thioesterase 1, chloroplastic
	LOC4347723	Energy production and conversion;	acyl carrier protein 2, chloroplastic
		Lipid transport and metabolism;
		Secondary metabolites biosynthesis, transport and catabolism
	LOC4349889	Lipid transport and metabolism	long chain acyl-CoA synthetase 9, chloroplastic
	LOC4350881	Lipid transport and metabolism;	acyl-coenzyme A oxidase 2, peroxisomal
		Secondary metabolites biosynthesis, transport and catabolism
	LOC9272328	Function unknown	hypothetical protein DAI22_10g064500
KN	LOC4327020	Lipid transport and metabolism	malonate--CoA ligase isoform X1
	LOC4327412	Energy production and conversion	V-type proton ATPase subunit a1
	LOC4327731	Energy production and conversion	V-type proton ATPase subunit c''2
	LOC4327833	Energy production and conversion	V-type proton ATPase subunit B 2 isoform X1
	LOC4328470	Energy production and conversion	V-type proton ATPase catalytic subunit A
	LOC4329873	Secondary metabolites biosynthesis, transport and catabolism	very-long-chain 3-oxoacyl-CoA reductase 1
	LOC4331207	Energy production and conversion	PREDICTED: V-type proton ATPase subunit F
	LOC4332547	Lipid transport and metabolism	uncharacterized protein LOC4332547
	LOC4334838	Energy production and conversion;	acyl carrier protein 3, chloroplastic
		Lipid transport and metabolism;
		Secondary metabolites biosynthesis, transport and catabolism
	LOC4335609	Lipid transport and metabolism	3-oxoacyl-[acyl-carrier-protein] reductase 4
	LOC4337178	Lipid transport and metabolism	hypothetical protein EE612_025875
	LOC4338621	Energy production and conversion;	acyl carrier protein 2, mitochondrial
		Lipid transport and metabolism;
		Secondary metabolites biosynthesis, transport and catabolism
	LOC4339846	Lipid transport and metabolism	peroxisomal acyl-coenzyme A oxidase 1
	LOC4340392	Lipid transport and metabolism;	3-oxoacyl-[acyl-carrier-protein] synthase I, chloroplastic
		Secondary metabolites biosynthesis, transport and catabolism
	LOC4340986	Lipid transport and metabolism;	acyl-coenzyme A oxidase 3, peroxisomal isoform X1
		Secondary metabolites biosynthesis, transport and catabolism
	LOC4342746	Intracellular trafficking, secretion, and vesicular transport	hypothetical protein DAI22_07g076900
	LOC4345072	Intracellular trafficking, secretion, and vesicular transport
	LOC4345286	Lipid transport and metabolism	hypothetical protein OsI_28799
	LOC4347723	Energy production and conversion;	acyl carrier protein 2, chloroplastic
		Lipid transport and metabolism;
		Secondary metabolites biosynthesis, transport and catabolism
	LOC4348804	Lipid transport and metabolism	3-ketoacyl-CoA thiolase 2, peroxisomal
OE	LOC4324331	Intracellular trafficking, secretion, and vesicular transport	AP-4 complex subunit epsilon
	LOC4324393	Lipid transport and metabolism	long chain acyl-CoA synthetase 4 isoform X1
	LOC4326965	Posttranslational modification, protein turnover, chaperones	long chain base biosynthesis protein 2c
	LOC4326966	Posttranslational modification, protein turnover, chaperones	long chain base biosynthesis protein 2d
	LOC4330612	Energy production and conversion	aldehyde dehydrogenase family 2 member B7, mitochondrial
	LOC4331969	Intracellular trafficking, secretion, and vesicular transport	ADP-ribosylation factor-like protein 8a
	LOC4332628	Lipid transport and metabolism	enoyl-CoA hydratase/isomerase family protein, expressed
	LOC4335609	Lipid transport and metabolism	3-oxoacyl-[acyl-carrier-protein] reductase 4
	LOC4337759	Lipid transport and metabolism	glucose and ribitol dehydrogenase homolog
	LOC4339157	Intracellular trafficking, secretion, and vesicular transport	hypothetical protein SETIT_3G198500v2
	LOC4339402	Lipid transport and metabolism	enoyl-CoA delta isomerase 3
	LOC4339846	Lipid transport and metabolism	peroxisomal acyl-coenzyme A oxidase 1
	LOC4340187	Lipid transport and metabolism	long chain acyl-CoA synthetase 4
	LOC4340986	Lipid transport and metabolism;	acyl-coenzyme A oxidase 3, peroxisomal isoform X1
		Secondary metabolites biosynthesis, transport and catabolism
	LOC4342746	Intracellular trafficking, secretion, and vesicular transport	hypothetical protein DAI22_07g076900
	LOC4349546	Intracellular trafficking, secretion, and vesicular transport	clathrin heavy chain 1-like
	LOC4349966	Energy production and conversion	aldehyde dehydrogenase family 3 member H1
	LOC4350591	Posttranslational modification, protein turnover, chaperones	long chain base biosynthesis protein 2a
	LOC4350881	Lipid transport and metabolism;	acyl-coenzyme A oxidase 2, peroxisomal
		Secondary metabolites biosynthesis, transport and catabolism
	LOC4351255	Intracellular trafficking, secretion, and vesicular transport	clathrin heavy chain 2-like
